# Supplementary material for: Trypanosome bloodstream-specific flagellum attachment proteins can mediate attachment in an insect surface coat environment
Source: J Cell Sci. 2026 Jan 13;139(1):jcs264370. doi: 10.1242/jcs.264370 (PMC12831198; doi:10.1242/jcs.264370)
Supplement: Table S1. [file joces-139-264370-TableS1.xlsx]

## Sheet: Supplementary Material 1A
	FLA1-RNAi + FLA2												FLA1BP-RNAi + FLA2BP::Ty												FLA1BP-RNAi + FLA2BP::Ty + FLA2												FLA1BP-RNAi + FLA2BPE::FLA1BPI::Ty												FLA1BP-RNAi + FLA2BPE::FLA1BPI::Ty + FLA2
	NI			DOX			VAN			DV			NI			DOX			VAN			DV			NI			DOX			VAN			DV			NI			DOX			VAN			DV			NI
	1	2	3	1	2	3	1	2	3	1	2	3	1	2	3	1	2	3	1	2	3	1	2	3	1	2	3	1	2	3	1	2	3	1	2	3	1	2	3	1	2	3	1	2	3	1	2	3	1
Attached	100	99	98	30	16	10	100	100	100	97	100	100	100	100	100	18	20	14	100	99	100	13	16	18	100	99	100	22	25	16	100	100	100	63	64	53	100	100	100	17	19	17	99	100	100	10	14	19	100
Detached (partial or complete)	0	0	1	66	81	89	0	0	0	2	0	0	0	0	0	67	75	68	0	0	0	83	77	79	0	0	0	67	64	60	0	0	0	34	34	41	0	0	0	68	70	73	1	0	0	78	76	71	0
Loop	0	1	1	4	3	1	0	0	0	1	0	0	0	0	0	1	0	3	0	1	0	2	2	0	0	1	0	1	6	2	0	0	0	0	0	2	0	0	0	2	0	2	0	0	0	3	0	0	0
Short FAZ	0	0	0	0	0	0	0	0	0	0	0	0	0	0	0	14	5	15	0	0	0	2	5	3	0	0	0	10	5	22	0	0	0	3	3	4	0	0	0	13	11	8	0	0	0	9	10	10	0
TOTAL	100	100	100	100	100	100	100	100	100	100	100	100	100	100	100	100	100	100	100	100	100	100	100	100	100	100	100	100	100	100	100	100	100	100	101	100	100	100	100	100	100	100	100	100	100	100	100	100	100
Supplementary Material 1 – A) Quantification of flagellum attachment phenotype after double-induction assay. NI – Non-induced. DOX – induced with doxycycline. VAN – induced with vanillic acid. DV – induced with both doxycycline and vanillic acid. For each replicate, 100 cells were counted.
[truncated: 11 more columns]

## Sheet: Supplementary Material 1B
		FLA1BP-RNAi + FLA2BP::Ty			FLA1BP-RNAi + FLA2BP::Ty + FLA2			FLA1BP-RNAi + FLA2BPE::FLA1BPI::Ty			FLA1BP-RNAi + FLA2BPE::FLA1BPI::Ty + FLA2
		1	2	3	1	2	3	1	2	3	1	2	3
Attached	FAZ	2	3	0	55	54	40	1	0	0	43	39	32
	FP w/ and w/o prox. FAZ	10	11	16	6	9	13	7	13	18	4	5	20
	No signal	1	2	0	2	1	0	2	4	1	9	6	4
Detached	FAZ	2	2	0	0	0	2	0	0	0	0	1	0
	FP w/ and w/o prox. FAZ	79	77	78	33	35	41	76	73	67	17	36	36
	No signal	4	0	3	1	0	0	5	0	4	24	9	4
Short FAZ	FAZ	0	3	1	1	0	0	1	2	1	2	2	1
	FP w/ and w/o prox. FAZ	2	2	2	2	1	4	7	8	9	0	2	3
	No signal	0	0	0	0	0	0	1	0	0	1	0	0
	TOTAL	100	100	100	100	100	100	100	100	100	100	100	100
Supplementary Material 1 –B) Categorisation of FLA2BP::Ty or FLA2BPE::FLA1BPI::Ty localisation after double-induction assay. FP w/ and w/o prox. FAZ - flagellar pocket with and without proximal FAZ. For each replicate, 100 cells were counted.
